# Supplementary material for: Ustilaginoidin D Induces Acute Toxicity and Hepatotoxicity in Mice
Source: Toxins (Basel). 2025 May 17;17(5):250. doi: 10.3390/toxins17050250 (PMC12115440; doi:10.3390/toxins17050250)
Supplement: Supplementary file 1 [file toxins-17-00250-s001.zip]

Archive with 1 entries (1 files):
- toxins-3613504-supplementary.pdf
